# Supplementary material for: Dosimetric Comparison of Intraoperative Radiotherapy and SRS for Liver Metastases
Source: Front Oncol. 2021 Dec 2;11:767468. doi: 10.3389/fonc.2021.767468 (PMC8674179; doi:10.3389/fonc.2021.767468)
Supplement: Supplementary file 1 [file Table_1.xlsx]

## Sheet: Tabelle1
						PTV SBRT A			PTV SBRT F			Irradiation time	Applicator	GTV IORT		liver V9.1 /700ml			spinal cord 0.35ml/7 Gy			spinal cord 1.2ml/10 Gy			stomach 10ml/11.2Gy			stomach Dmax 12.4Gy			bilary tract 25Gy
	GTV (cm3)	GTV - IORT (cm3)	Liver (cm3)	Liver-IORT GTV (cm3)	Liver-GTV (cm3)	vol (cm3)	D95%	%	vol (cm3)	D95%	%	Minutes	Cm	D90%	%	IORT	SBRT A	SBRT F	IORT	SBRT A	SBRT F	IORT	SBRT A	SBRT F	IORT	SBRT A	SBRT F	IORT	SBRT A	SBRT F	IORT	SBRT A	SBRT F
1	3.6	8.8	1686.7	1677.9	1683.1	14.6	40	100	47.5	39.55	98.875	42.73	2.5	35.6	89	55.86	124.93	279.03	0	0	0	0	0	0	0	0.0001	0	0	0.0001	0	2	0	0
2	0.9	2.1	2365.4	2363.4	2364.5	6.5	40	100	32.4	35.26	88.15	18.8	1.5	36	90	15.53	65.79	231.47	0	0	0	0	0	0	0	0	0.0001	0	0	0.0001	0	0.0007	0
3	3.3	5.7	1294.1	1288.5	1290.9	13.1	40	100	41.8	40	100	42.73	2.5	35.6	89	54.81	114.9	236.27	0	0	0	0	0	0	0	0	0	0	0	0	3.2	0	0
4	1.7	4.4	1426.3	1421.9	1424.6	9.3	40	100	33.7	39.5	98.75	28.62	2	35.6	89	34.27	119.59	280.73	0	0	0	0	0	0	0	0	0	0	0	0	11.2	0	0.981
5	8.6	19.9	3174.8	3154.3	3166	27.8	39.04	97.6	76.2	38.71	96.775	44.37	3.5	34	85	67.42	113.63	239.48	0	0.0002	0.0001	0	0.0002	0.0001	0	0	0	0	0	0	2.4	0	0
6	19.5	34.7	3174.8	3139.6	3155.4	48.4	39.27	98.175	109.8	40	100	64.21	4	34	85	94.54	138.7	324.27	0	0	0	0	0	0	0	0	0.0004	0	0	0.0004	0.4	0	0
7	36	47.7	2228.8	2181.9	2192.6	75.7	40	100	156.4	39.99	99.975	83.49	4.5	28.4	71	134.9	289.5	430.77	0	0	0	0	0	0	0	0	0	0	0	0	1.2	0	0
8	15.1	21.7	1399.2	1376.9	1383.6	38.1	40	100	92.5	39.99	99.975	45.94	3.5	35.2	88	72.86	198.77	349.65	0	0.0001	0	0	0.0001	0	0	0	0	0	0	0	0	0	0
9	32.9	47.7	1879.8	1834.3	1846.7	68.4	37.826	94.565	143.8	39.99	99.975	65.54	4	30.8	77	90.57	295.22	598.5	0	0	1.55	0	0	0.0001	0	0.0003	0.261	0	0	0	0	0	0
10	0.7	1.7	1879.8	1878.1	1879.1	5.5	40	100	24.1	39.162	97.905	18.26	1.5	36	90	13.12	40.19	91.08	0	0	0	0	0	0	0	0	0	0	0	0	0	0.014	0
Mean	12.23	19.44	2050.97	2031.68	2038.65	30.74	39.6136	99.034	75.82	39.2152	98.038	45.469	3	34.12	85.3	63.388	150.122	306.125	0	3e-05	0.15501	0	3e-05	2e-05	0	4e-05	0.02615	0	1e-05	5e-05	2.04	0.00147	0.0981
													Median
SD	12.6212	17.2598	650.818	645.055	648.222	24.6381	0.68467	1.71167	45.6521	1.38303	3.45757	19.8785		2.42025	6.05062	35.6716	81.4327	128.748	0	6.40312e-05	0.464997	0	6.40312e-05	4e-05	0	9.16515e-05	0.0782834	0	3e-05	0.000120416	3.24691	0.00418188	0.2943
																Habbig ulrich
